# Supplementary material for: Dehydrocorydaline Accelerates Cell Proliferation and Extracellular Matrix Synthesis of TNFα-Treated Human Chondrocytes by Targeting Cox2 through JAK1-STAT3 Signaling Pathway
Source: Int J Mol Sci. 2022 Jun 30;23(13):7268. doi: 10.3390/ijms23137268 (PMC9267121; doi:10.3390/ijms23137268)
Supplement: Supplementary file 1 [file ijms-23-07268-s001.zip]

Archive with 1 entries (1 files):
- ijms-1785480-supplementary.pdf
